# Supplementary material for: Further observations on the security of Speck32-like ciphers using machine learning
Source: PeerJ Comput Sci. 2025 Jul 28;11:e3015. doi: 10.7717/peerj-cs.3015 (PMC12453772; doi:10.7717/peerj-cs.3015)
Supplement: Supplemental Information 1 — Each input difference is used to train the distinguishers. [file peerj-cs-11-3015-s001.zip]

Archive with 535 entries (528 files):
- input_difference_DATA/
- input_difference_DATA/low_hamming_weight_input_difference/
- input_difference_DATA/low_hamming_weight_input_difference/Python_obtain_low_hamming_input_differences.txt
- input_difference_DATA/low_hamming_weight_input_difference/SPECK32_Round=7hw=1.txt
- input_difference_DATA/low_hamming_weight_input_difference/SPECK32_Round=7hw=2.txt
- input_difference_DATA/optimal_5_6_round/
- input_difference_DATA/optimal_5_6_round/5Round_input_difference/
- input_difference_DATA/optimal_5_6_round/5Round_input_difference/SPECK32_Round=5_parameter=[0, 0].txt
- input_difference_DATA/optimal_5_6_round/5Round_input_difference/SPECK32_Round=5_parameter=[0, 10].txt
- input_difference_DATA/optimal_5_6_round/5Round_input_difference/SPECK32_Round=5_parameter=[0, 11].txt
- input_difference_DATA/optimal_5_6_round/5Round_input_difference/SPECK32_Round=5_parameter=[0, 12].txt
- input_difference_DATA/optimal_5_6_round/5Round_input_difference/SPECK32_Round=5_parameter=[0, 13].txt
- input_difference_DATA/optimal_5_6_round/5Round_input_difference/SPECK32_Round=5_parameter=[0, 14].txt
- input_difference_DATA/optimal_5_6_round/5Round_input_difference/SPECK32_Round=5_parameter=[0, 15].txt
- input_difference_DATA/optimal_5_6_round/5Round_input_difference/SPECK32_Round=5_parameter=[0, 1].txt
- input_difference_DATA/optimal_5_6_round/5Round_input_difference/SPECK32_Round=5_parameter=[0, 2].txt
- input_difference_DATA/optimal_5_6_round/5Round_input_difference/SPECK32_Round=5_parameter=[0, 3].txt
- input_difference_DATA/optimal_5_6_round/5Round_input_difference/SPECK32_Round=5_parameter=[0, 4].txt
- input_difference_DATA/optimal_5_6_round/5Round_input_difference/SPECK32_Round=5_parameter=[0, 5].txt
- input_difference_DATA/optimal_5_6_round/5Round_input_difference/SPECK32_Round=5_parameter=[0, 6].txt
- input_difference_DATA/optimal_5_6_round/5Round_input_difference/SPECK32_Round=5_parameter=[0, 7].txt
- input_difference_DATA/optimal_5_6_round/5Round_input_difference/SPECK32_Round=5_parameter=[0, 8].txt
- input_difference_DATA/optimal_5_6_round/5Round_input_difference/SPECK32_Round=5_parameter=[0, 9].txt
- input_difference_DATA/optimal_5_6_round/5Round_input_difference/SPECK32_Round=5_parameter=[1, 0].txt
- input_difference_DATA/optimal_5_6_round/5Round_input_difference/SPECK32_Round=5_parameter=[1, 10].txt
- input_difference_DATA/optimal_5_6_round/5Round_input_difference/SPECK32_Round=5_parameter=[1, 11].txt
- input_difference_DATA/optimal_5_6_round/5Round_input_difference/SPECK32_Round=5_parameter=[1, 12].txt
- input_difference_DATA/optimal_5_6_round/5Round_input_difference/SPECK32_Round=5_parameter=[1, 13].txt
- input_difference_DATA/optimal_5_6_round/5Round_input_difference/SPECK32_Round=5_parameter=[1, 14].txt
- input_difference_DATA/optimal_5_6_round/5Round_input_difference/SPECK32_Round=5_parameter=[1, 15].txt
- input_difference_DATA/optimal_5_6_round/5Round_input_difference/SPECK32_Round=5_parameter=[1, 1].txt
- input_difference_DATA/optimal_5_6_round/5Round_input_difference/SPECK32_Round=5_parameter=[1, 2].txt
- input_difference_DATA/optimal_5_6_round/5Round_input_difference/SPECK32_Round=5_parameter=[1, 3].txt
- input_difference_DATA/optimal_5_6_round/5Round_input_difference/SPECK32_Round=5_parameter=[1, 4].txt
- input_difference_DATA/optimal_5_6_round/5Round_input_difference/SPECK32_Round=5_parameter=[1, 5].txt
- input_difference_DATA/optimal_5_6_round/5Round_input_difference/SPECK32_Round=5_parameter=[1, 6].txt
- input_difference_DATA/optimal_5_6_round/5Round_input_difference/SPECK32_Round=5_parameter=[1, 7].txt
- input_difference_DATA/optimal_5_6_round/5Round_input_difference/SPECK32_Round=5_parameter=[1, 8].txt
- input_difference_DATA/optimal_5_6_round/5Round_input_difference/SPECK32_Round=5_parameter=[1, 9].txt
- input_difference_DATA/optimal_5_6_round/5Round_input_difference/SPECK32_Round=5_parameter=[10, 0].txt
- input_difference_DATA/optimal_5_6_round/5Round_input_difference/SPECK32_Round=5_parameter=[10, 10].txt
- input_difference_DATA/optimal_5_6_round/5Round_input_difference/SPECK32_Round=5_parameter=[10, 11].txt
- input_difference_DATA/optimal_5_6_round/5Round_input_difference/SPECK32_Round=5_parameter=[10, 12].txt
- input_difference_DATA/optimal_5_6_round/5Round_input_difference/SPECK32_Round=5_parameter=[10, 13].txt
- input_difference_DATA/optimal_5_6_round/5Round_input_difference/SPECK32_Round=5_parameter=[10, 14].txt
- input_difference_DATA/optimal_5_6_round/5Round_input_difference/SPECK32_Round=5_parameter=[10, 15].txt
- input_difference_DATA/optimal_5_6_round/5Round_input_difference/SPECK32_Round=5_parameter=[10, 1].txt
- input_difference_DATA/optimal_5_6_round/5Round_input_difference/SPECK32_Round=5_parameter=[10, 2].txt
- input_difference_DATA/optimal_5_6_round/5Round_input_difference/SPECK32_Round=5_parameter=[10, 3].txt
- input_difference_DATA/optimal_5_6_round/5Round_input_difference/SPECK32_Round=5_parameter=[10, 4].txt
- input_difference_DATA/optimal_5_6_round/5Round_input_difference/SPECK32_Round=5_parameter=[10, 5].txt
- input_difference_DATA/optimal_5_6_round/5Round_input_difference/SPECK32_Round=5_parameter=[10, 6].txt
- input_difference_DATA/optimal_5_6_round/5Round_input_difference/SPECK32_Round=5_parameter=[10, 7].txt
- input_difference_DATA/optimal_5_6_round/5Round_input_difference/SPECK32_Round=5_parameter=[10, 8].txt
- input_difference_DATA/optimal_5_6_round/5Round_input_difference/SPECK32_Round=5_parameter=[10, 9].txt
- input_difference_DATA/optimal_5_6_round/5Round_input_difference/SPECK32_Round=5_parameter=[11, 0].txt
- input_difference_DATA/optimal_5_6_round/5Round_input_difference/SPECK32_Round=5_parameter=[11, 10].txt
- input_difference_DATA/optimal_5_6_round/5Round_input_difference/SPECK32_Round=5_parameter=[11, 11].txt
- input_difference_DATA/optimal_5_6_round/5Round_input_difference/SPECK32_Round=5_parameter=[11, 12].txt
- input_difference_DATA/optimal_5_6_round/5Round_input_difference/SPECK32_Round=5_parameter=[11, 13].txt
- input_difference_DATA/optimal_5_6_round/5Round_input_difference/SPECK32_Round=5_parameter=[11, 14].txt
- input_difference_DATA/optimal_5_6_round/5Round_input_difference/SPECK32_Round=5_parameter=[11, 15].txt
- input_difference_DATA/optimal_5_6_round/5Round_input_difference/SPECK32_Round=5_parameter=[11, 1].txt
- input_difference_DATA/optimal_5_6_round/5Round_input_difference/SPECK32_Round=5_parameter=[11, 2].txt
- input_difference_DATA/optimal_5_6_round/5Round_input_difference/SPECK32_Round=5_parameter=[11, 3].txt
- input_difference_DATA/optimal_5_6_round/5Round_input_difference/SPECK32_Round=5_parameter=[11, 4].txt
- input_difference_DATA/optimal_5_6_round/5Round_input_difference/SPECK32_Round=5_parameter=[11, 5].txt
- input_difference_DATA/optimal_5_6_round/5Round_input_difference/SPECK32_Round=5_parameter=[11, 6].txt
- input_difference_DATA/optimal_5_6_round/5Round_input_difference/SPECK32_Round=5_parameter=[11, 7].txt
- input_difference_DATA/optimal_5_6_round/5Round_input_difference/SPECK32_Round=5_parameter=[11, 8].txt
- input_difference_DATA/optimal_5_6_round/5Round_input_difference/SPECK32_Round=5_parameter=[11, 9].txt
- input_difference_DATA/optimal_5_6_round/5Round_input_difference/SPECK32_Round=5_parameter=[12, 0].txt
- input_difference_DATA/optimal_5_6_round/5Round_input_difference/SPECK32_Round=5_parameter=[12, 10].txt
- input_difference_DATA/optimal_5_6_round/5Round_input_difference/SPECK32_Round=5_parameter=[12, 11].txt
- input_difference_DATA/optimal_5_6_round/5Round_input_difference/SPECK32_Round=5_parameter=[12, 12].txt
- input_difference_DATA/optimal_5_6_round/5Round_input_difference/SPECK32_Round=5_parameter=[12, 13].txt
- input_difference_DATA/optimal_5_6_round/5Round_input_difference/SPECK32_Round=5_parameter=[12, 14].txt
- input_difference_DATA/optimal_5_6_round/5Round_input_difference/SPECK32_Round=5_parameter=[12, 15].txt
- input_difference_DATA/optimal_5_6_round/5Round_input_difference/SPECK32_Round=5_parameter=[12, 1].txt
- input_difference_DATA/optimal_5_6_round/5Round_input_difference/SPECK32_Round=5_parameter=[12, 2].txt
- input_difference_DATA/optimal_5_6_round/5Round_input_difference/SPECK32_Round=5_parameter=[12, 3].txt
- input_difference_DATA/optimal_5_6_round/5Round_input_difference/SPECK32_Round=5_parameter=[12, 4].txt
- input_difference_DATA/optimal_5_6_round/5Round_input_difference/SPECK32_Round=5_parameter=[12, 5].txt
- input_difference_DATA/optimal_5_6_round/5Round_input_difference/SPECK32_Round=5_parameter=[12, 6].txt
- input_difference_DATA/optimal_5_6_round/5Round_input_difference/SPECK32_Round=5_parameter=[12, 7].txt
- input_difference_DATA/optimal_5_6_round/5Round_input_difference/SPECK32_Round=5_parameter=[12, 8].txt
- input_difference_DATA/optimal_5_6_round/5Round_input_difference/SPECK32_Round=5_parameter=[12, 9].txt
- input_difference_DATA/optimal_5_6_round/5Round_input_difference/SPECK32_Round=5_parameter=[13, 0].txt
- input_difference_DATA/optimal_5_6_round/5Round_input_difference/SPECK32_Round=5_parameter=[13, 10].txt
- input_difference_DATA/optimal_5_6_round/5Round_input_difference/SPECK32_Round=5_parameter=[13, 11].txt
- input_difference_DATA/optimal_5_6_round/5Round_input_difference/SPECK32_Round=5_parameter=[13, 12].txt
- input_difference_DATA/optimal_5_6_round/5Round_input_difference/SPECK32_Round=5_parameter=[13, 13].txt
- input_difference_DATA/optimal_5_6_round/5Round_input_difference/SPECK32_Round=5_parameter=[13, 14].txt
- input_difference_DATA/optimal_5_6_round/5Round_input_difference/SPECK32_Round=5_parameter=[13, 15].txt
- input_difference_DATA/optimal_5_6_round/5Round_input_difference/SPECK32_Round=5_parameter=[13, 1].txt
- input_difference_DATA/optimal_5_6_round/5Round_input_difference/SPECK32_Round=5_parameter=[13, 2].txt
- input_difference_DATA/optimal_5_6_round/5Round_input_difference/SPECK32_Round=5_parameter=[13, 3].txt
- input_difference_DATA/optimal_5_6_round/5Round_input_difference/SPECK32_Round=5_parameter=[13, 4].txt
- input_difference_DATA/optimal_5_6_round/5Round_input_difference/SPECK32_Round=5_parameter=[13, 5].txt
- input_difference_DATA/optimal_5_6_round/5Round_input_difference/SPECK32_Round=5_parameter=[13, 6].txt
- input_difference_DATA/optimal_5_6_round/5Round_input_difference/SPECK32_Round=5_parameter=[13, 7].txt
- input_difference_DATA/optimal_5_6_round/5Round_input_difference/SPECK32_Round=5_parameter=[13, 8].txt
- input_difference_DATA/optimal_5_6_round/5Round_input_difference/SPECK32_Round=5_parameter=[13, 9].txt
- input_difference_DATA/optimal_5_6_round/5Round_input_difference/SPECK32_Round=5_parameter=[14, 0].txt
- input_difference_DATA/optimal_5_6_round/5Round_input_difference/SPECK32_Round=5_parameter=[14, 10].txt
- input_difference_DATA/optimal_5_6_round/5Round_input_difference/SPECK32_Round=5_parameter=[14, 11].txt
- input_difference_DATA/optimal_5_6_round/5Round_input_difference/SPECK32_Round=5_parameter=[14, 12].txt
- input_difference_DATA/optimal_5_6_round/5Round_input_difference/SPECK32_Round=5_parameter=[14, 13].txt
- input_difference_DATA/optimal_5_6_round/5Round_input_difference/SPECK32_Round=5_parameter=[14, 14].txt
- input_difference_DATA/optimal_5_6_round/5Round_input_difference/SPECK32_Round=5_parameter=[14, 15].txt
- input_difference_DATA/optimal_5_6_round/5Round_input_difference/SPECK32_Round=5_parameter=[14, 1].txt
- input_difference_DATA/optimal_5_6_round/5Round_input_difference/SPECK32_Round=5_parameter=[14, 2].txt
- input_difference_DATA/optimal_5_6_round/5Round_input_difference/SPECK32_Round=5_parameter=[14, 3].txt
- input_difference_DATA/optimal_5_6_round/5Round_input_difference/SPECK32_Round=5_parameter=[14, 4].txt
- input_difference_DATA/optimal_5_6_round/5Round_input_difference/SPECK32_Round=5_parameter=[14, 5].txt
- input_difference_DATA/optimal_5_6_round/5Round_input_difference/SPECK32_Round=5_parameter=[14, 6].txt
- input_difference_DATA/optimal_5_6_round/5Round_input_difference/SPECK32_Round=5_parameter=[14, 7].txt
- input_difference_DATA/optimal_5_6_round/5Round_input_difference/SPECK32_Round=5_parameter=[14, 8].txt
- input_difference_DATA/optimal_5_6_round/5Round_input_difference/SPECK32_Round=5_parameter=[14, 9].txt
- input_difference_DATA/optimal_5_6_round/5Round_input_difference/SPECK32_Round=5_parameter=[15, 0].txt
- input_difference_DATA/optimal_5_6_round/5Round_input_difference/SPECK32_Round=5_parameter=[15, 10].txt
- input_difference_DATA/optimal_5_6_round/5Round_input_difference/SPECK32_Round=5_parameter=[15, 11].txt
- input_difference_DATA/optimal_5_6_round/5Round_input_difference/SPECK32_Round=5_parameter=[15, 12].txt
- input_difference_DATA/optimal_5_6_round/5Round_input_difference/SPECK32_Round=5_parameter=[15, 13].txt
- input_difference_DATA/optimal_5_6_round/5Round_input_difference/SPECK32_Round=5_parameter=[15, 14].txt
- input_difference_DATA/optimal_5_6_round/5Round_input_difference/SPECK32_Round=5_parameter=[15, 15].txt
- input_difference_DATA/optimal_5_6_round/5Round_input_difference/SPECK32_Round=5_parameter=[15, 1].txt
- input_difference_DATA/optimal_5_6_round/5Round_input_difference/SPECK32_Round=5_parameter=[15, 2].txt
- input_difference_DATA/optimal_5_6_round/5Round_input_difference/SPECK32_Round=5_parameter=[15, 3].txt
- input_difference_DATA/optimal_5_6_round/5Round_input_difference/SPECK32_Round=5_parameter=[15, 4].txt
- input_difference_DATA/optimal_5_6_round/5Round_input_difference/SPECK32_Round=5_parameter=[15, 5].txt
- input_difference_DATA/optimal_5_6_round/5Round_input_difference/SPECK32_Round=5_parameter=[15, 6].txt
- input_difference_DATA/optimal_5_6_round/5Round_input_difference/SPECK32_Round=5_parameter=[15, 7].txt
- input_difference_DATA/optimal_5_6_round/5Round_input_difference/SPECK32_Round=5_parameter=[15, 8].txt
- input_difference_DATA/optimal_5_6_round/5Round_input_difference/SPECK32_Round=5_parameter=[15, 9].txt
- input_difference_DATA/optimal_5_6_round/5Round_input_difference/SPECK32_Round=5_parameter=[2, 0].txt
- input_difference_DATA/optimal_5_6_round/5Round_input_difference/SPECK32_Round=5_parameter=[2, 10].txt
- input_difference_DATA/optimal_5_6_round/5Round_input_difference/SPECK32_Round=5_parameter=[2, 11].txt
- input_difference_DATA/optimal_5_6_round/5Round_input_difference/SPECK32_Round=5_parameter=[2, 12].txt
- input_difference_DATA/optimal_5_6_round/5Round_input_difference/SPECK32_Round=5_parameter=[2, 13].txt
- input_difference_DATA/optimal_5_6_round/5Round_input_difference/SPECK32_Round=5_parameter=[2, 14].txt
- input_difference_DATA/optimal_5_6_round/5Round_input_difference/SPECK32_Round=5_parameter=[2, 15].txt
- input_difference_DATA/optimal_5_6_round/5Round_input_difference/SPECK32_Round=5_parameter=[2, 1].txt
- input_difference_DATA/optimal_5_6_round/5Round_input_difference/SPECK32_Round=5_parameter=[2, 2].txt
- input_difference_DATA/optimal_5_6_round/5Round_input_difference/SPECK32_Round=5_parameter=[2, 3].txt
- input_difference_DATA/optimal_5_6_round/5Round_input_difference/SPECK32_Round=5_parameter=[2, 4].txt
- input_difference_DATA/optimal_5_6_round/5Round_input_difference/SPECK32_Round=5_parameter=[2, 5].txt
- input_difference_DATA/optimal_5_6_round/5Round_input_difference/SPECK32_Round=5_parameter=[2, 6].txt
- input_difference_DATA/optimal_5_6_round/5Round_input_difference/SPECK32_Round=5_parameter=[2, 7].txt
- input_difference_DATA/optimal_5_6_round/5Round_input_difference/SPECK32_Round=5_parameter=[2, 8].txt
- input_difference_DATA/optimal_5_6_round/5Round_input_difference/SPECK32_Round=5_parameter=[2, 9].txt
- input_difference_DATA/optimal_5_6_round/5Round_input_difference/SPECK32_Round=5_parameter=[3, 0].txt
- input_difference_DATA/optimal_5_6_round/5Round_input_difference/SPECK32_Round=5_parameter=[3, 10].txt
- input_difference_DATA/optimal_5_6_round/5Round_input_difference/SPECK32_Round=5_parameter=[3, 11].txt
- input_difference_DATA/optimal_5_6_round/5Round_input_difference/SPECK32_Round=5_parameter=[3, 12].txt
- input_difference_DATA/optimal_5_6_round/5Round_input_difference/SPECK32_Round=5_parameter=[3, 13].txt
- input_difference_DATA/optimal_5_6_round/5Round_input_difference/SPECK32_Round=5_parameter=[3, 14].txt
- input_difference_DATA/optimal_5_6_round/5Round_input_difference/SPECK32_Round=5_parameter=[3, 15].txt
- input_difference_DATA/optimal_5_6_round/5Round_input_difference/SPECK32_Round=5_parameter=[3, 1].txt
- input_difference_DATA/optimal_5_6_round/5Round_input_difference/SPECK32_Round=5_parameter=[3, 2].txt
- input_difference_DATA/optimal_5_6_round/5Round_input_difference/SPECK32_Round=5_parameter=[3, 3].txt
- input_difference_DATA/optimal_5_6_round/5Round_input_difference/SPECK32_Round=5_parameter=[3, 4].txt
- input_difference_DATA/optimal_5_6_round/5Round_input_difference/SPECK32_Round=5_parameter=[3, 5].txt
- input_difference_DATA/optimal_5_6_round/5Round_input_difference/SPECK32_Round=5_parameter=[3, 6].txt
- input_difference_DATA/optimal_5_6_round/5Round_input_difference/SPECK32_Round=5_parameter=[3, 7].txt
- input_difference_DATA/optimal_5_6_round/5Round_input_difference/SPECK32_Round=5_parameter=[3, 8].txt
- input_difference_DATA/optimal_5_6_round/5Round_input_difference/SPECK32_Round=5_parameter=[3, 9].txt
- input_difference_DATA/optimal_5_6_round/5Round_input_difference/SPECK32_Round=5_parameter=[4, 0].txt
- input_difference_DATA/optimal_5_6_round/5Round_input_difference/SPECK32_Round=5_parameter=[4, 10].txt
- input_difference_DATA/optimal_5_6_round/5Round_input_difference/SPECK32_Round=5_parameter=[4, 11].txt
- input_difference_DATA/optimal_5_6_round/5Round_input_difference/SPECK32_Round=5_parameter=[4, 12].txt
- input_difference_DATA/optimal_5_6_round/5Round_input_difference/SPECK32_Round=5_parameter=[4, 13].txt
- input_difference_DATA/optimal_5_6_round/5Round_input_difference/SPECK32_Round=5_parameter=[4, 14].txt
- input_difference_DATA/optimal_5_6_round/5Round_input_difference/SPECK32_Round=5_parameter=[4, 15].txt
- input_difference_DATA/optimal_5_6_round/5Round_input_difference/SPECK32_Round=5_parameter=[4, 1].txt
- input_difference_DATA/optimal_5_6_round/5Round_input_difference/SPECK32_Round=5_parameter=[4, 2].txt
- input_difference_DATA/optimal_5_6_round/5Round_input_difference/SPECK32_Round=5_parameter=[4, 3].txt
- input_difference_DATA/optimal_5_6_round/5Round_input_difference/SPECK32_Round=5_parameter=[4, 4].txt
- input_difference_DATA/optimal_5_6_round/5Round_input_difference/SPECK32_Round=5_parameter=[4, 5].txt
- input_difference_DATA/optimal_5_6_round/5Round_input_difference/SPECK32_Round=5_parameter=[4, 6].txt
- input_difference_DATA/optimal_5_6_round/5Round_input_difference/SPECK32_Round=5_parameter=[4, 7].txt
- input_difference_DATA/optimal_5_6_round/5Round_input_difference/SPECK32_Round=5_parameter=[4, 8].txt
- input_difference_DATA/optimal_5_6_round/5Round_input_difference/SPECK32_Round=5_parameter=[4, 9].txt
- input_difference_DATA/optimal_5_6_round/5Round_input_difference/SPECK32_Round=5_parameter=[5, 0].txt
- input_difference_DATA/optimal_5_6_round/5Round_input_difference/SPECK32_Round=5_parameter=[5, 10].txt
- input_difference_DATA/optimal_5_6_round/5Round_input_difference/SPECK32_Round=5_parameter=[5, 11].txt
- input_difference_DATA/optimal_5_6_round/5Round_input_difference/SPECK32_Round=5_parameter=[5, 12].txt
- input_difference_DATA/optimal_5_6_round/5Round_input_difference/SPECK32_Round=5_parameter=[5, 13].txt
- input_difference_DATA/optimal_5_6_round/5Round_input_difference/SPECK32_Round=5_parameter=[5, 14].txt
- input_difference_DATA/optimal_5_6_round/5Round_input_difference/SPECK32_Round=5_parameter=[5, 15].txt
- input_difference_DATA/optimal_5_6_round/5Round_input_difference/SPECK32_Round=5_parameter=[5, 1].txt
- input_difference_DATA/optimal_5_6_round/5Round_input_difference/SPECK32_Round=5_parameter=[5, 2].txt
- input_difference_DATA/optimal_5_6_round/5Round_input_difference/SPECK32_Round=5_parameter=[5, 3].txt
- input_difference_DATA/optimal_5_6_round/5Round_input_difference/SPECK32_Round=5_parameter=[5, 4].txt
- input_difference_DATA/optimal_5_6_round/5Round_input_difference/SPECK32_Round=5_parameter=[5, 5].txt
- input_difference_DATA/optimal_5_6_round/5Round_input_difference/SPECK32_Round=5_parameter=[5, 6].txt
- input_difference_DATA/optimal_5_6_round/5Round_input_difference/SPECK32_Round=5_parameter=[5, 7].txt
- input_difference_DATA/optimal_5_6_round/5Round_input_difference/SPECK32_Round=5_parameter=[5, 8].txt
- input_difference_DATA/optimal_5_6_round/5Round_input_difference/SPECK32_Round=5_parameter=[5, 9].txt
- input_difference_DATA/optimal_5_6_round/5Round_input_difference/SPECK32_Round=5_parameter=[6, 0].txt
- input_difference_DATA/optimal_5_6_round/5Round_input_difference/SPECK32_Round=5_parameter=[6, 10].txt
- input_difference_DATA/optimal_5_6_round/5Round_input_difference/SPECK32_Round=5_parameter=[6, 11].txt
- input_difference_DATA/optimal_5_6_round/5Round_input_difference/SPECK32_Round=5_parameter=[6, 12].txt
- input_difference_DATA/optimal_5_6_round/5Round_input_difference/SPECK32_Round=5_parameter=[6, 13].txt
- input_difference_DATA/optimal_5_6_round/5Round_input_difference/SPECK32_Round=5_parameter=[6, 14].txt
- input_difference_DATA/optimal_5_6_round/5Round_input_difference/SPECK32_Round=5_parameter=[6, 15].txt
- input_difference_DATA/optimal_5_6_round/5Round_input_difference/SPECK32_Round=5_parameter=[6, 1].txt
- input_difference_DATA/optimal_5_6_round/5Round_input_difference/SPECK32_Round=5_parameter=[6, 2].txt
- input_difference_DATA/optimal_5_6_round/5Round_input_difference/SPECK32_Round=5_parameter=[6, 3].txt
- input_difference_DATA/optimal_5_6_round/5Round_input_difference/SPECK32_Round=5_parameter=[6, 4].txt
- input_difference_DATA/optimal_5_6_round/5Round_input_difference/SPECK32_Round=5_parameter=[6, 5].txt
- input_difference_DATA/optimal_5_6_round/5Round_input_difference/SPECK32_Round=5_parameter=[6, 6].txt
- input_difference_DATA/optimal_5_6_round/5Round_input_difference/SPECK32_Round=5_parameter=[6, 7].txt
- input_difference_DATA/optimal_5_6_round/5Round_input_difference/SPECK32_Round=5_parameter=[6, 8].txt
- input_difference_DATA/optimal_5_6_round/5Round_input_difference/SPECK32_Round=5_parameter=[6, 9].txt
- input_difference_DATA/optimal_5_6_round/5Round_input_difference/SPECK32_Round=5_parameter=[7, 0].txt
- input_difference_DATA/optimal_5_6_round/5Round_input_difference/SPECK32_Round=5_parameter=[7, 10].txt
- input_difference_DATA/optimal_5_6_round/5Round_input_difference/SPECK32_Round=5_parameter=[7, 11].txt
- input_difference_DATA/optimal_5_6_round/5Round_input_difference/SPECK32_Round=5_parameter=[7, 12].txt
- input_difference_DATA/optimal_5_6_round/5Round_input_difference/SPECK32_Round=5_parameter=[7, 13].txt
- input_difference_DATA/optimal_5_6_round/5Round_input_difference/SPECK32_Round=5_parameter=[7, 14].txt
- input_difference_DATA/optimal_5_6_round/5Round_input_difference/SPECK32_Round=5_parameter=[7, 15].txt
- input_difference_DATA/optimal_5_6_round/5Round_input_difference/SPECK32_Round=5_parameter=[7, 1].txt
- input_difference_DATA/optimal_5_6_round/5Round_input_difference/SPECK32_Round=5_parameter=[7, 2].txt
- input_difference_DATA/optimal_5_6_round/5Round_input_difference/SPECK32_Round=5_parameter=[7, 3].txt
- input_difference_DATA/optimal_5_6_round/5Round_input_difference/SPECK32_Round=5_parameter=[7, 4].txt
- input_difference_DATA/optimal_5_6_round/5Round_input_difference/SPECK32_Round=5_parameter=[7, 5].txt
- input_difference_DATA/optimal_5_6_round/5Round_input_difference/SPECK32_Round=5_parameter=[7, 6].txt
- input_difference_DATA/optimal_5_6_round/5Round_input_difference/SPECK32_Round=5_parameter=[7, 7].txt
- input_difference_DATA/optimal_5_6_round/5Round_input_difference/SPECK32_Round=5_parameter=[7, 8].txt
- input_difference_DATA/optimal_5_6_round/5Round_input_difference/SPECK32_Round=5_parameter=[7, 9].txt
- input_difference_DATA/optimal_5_6_round/5Round_input_difference/SPECK32_Round=5_parameter=[8, 0].txt
- input_difference_DATA/optimal_5_6_round/5Round_input_difference/SPECK32_Round=5_parameter=[8, 10].txt
- input_difference_DATA/optimal_5_6_round/5Round_input_difference/SPECK32_Round=5_parameter=[8, 11].txt
- input_difference_DATA/optimal_5_6_round/5Round_input_difference/SPECK32_Round=5_parameter=[8, 12].txt
- input_difference_DATA/optimal_5_6_round/5Round_input_difference/SPECK32_Round=5_parameter=[8, 13].txt
- input_difference_DATA/optimal_5_6_round/5Round_input_difference/SPECK32_Round=5_parameter=[8, 14].txt
- input_difference_DATA/optimal_5_6_round/5Round_input_difference/SPECK32_Round=5_parameter=[8, 15].txt
- input_difference_DATA/optimal_5_6_round/5Round_input_difference/SPECK32_Round=5_parameter=[8, 1].txt
- input_difference_DATA/optimal_5_6_round/5Round_input_difference/SPECK32_Round=5_parameter=[8, 2].txt
- input_difference_DATA/optimal_5_6_round/5Round_input_difference/SPECK32_Round=5_parameter=[8, 3].txt
- input_difference_DATA/optimal_5_6_round/5Round_input_difference/SPECK32_Round=5_parameter=[8, 4].txt
- input_difference_DATA/optimal_5_6_round/5Round_input_difference/SPECK32_Round=5_parameter=[8, 5].txt
- input_difference_DATA/optimal_5_6_round/5Round_input_difference/SPECK32_Round=5_parameter=[8, 6].txt
- input_difference_DATA/optimal_5_6_round/5Round_input_difference/SPECK32_Round=5_parameter=[8, 7].txt
- input_difference_DATA/optimal_5_6_round/5Round_input_difference/SPECK32_Round=5_parameter=[8, 8].txt
- input_difference_DATA/optimal_5_6_round/5Round_input_difference/SPECK32_Round=5_parameter=[8, 9].txt
- input_difference_DATA/optimal_5_6_round/5Round_input_difference/SPECK32_Round=5_parameter=[9, 0].txt
- input_difference_DATA/optimal_5_6_round/5Round_input_difference/SPECK32_Round=5_parameter=[9, 10].txt
- input_difference_DATA/optimal_5_6_round/5Round_input_difference/SPECK32_Round=5_parameter=[9, 11].txt
- input_difference_DATA/optimal_5_6_round/5Round_input_difference/SPECK32_Round=5_parameter=[9, 12].txt
- input_difference_DATA/optimal_5_6_round/5Round_input_difference/SPECK32_Round=5_parameter=[9, 13].txt
- input_difference_DATA/optimal_5_6_round/5Round_input_difference/SPECK32_Round=5_parameter=[9, 14].txt
- input_difference_DATA/optimal_5_6_round/5Round_input_difference/SPECK32_Round=5_parameter=[9, 15].txt
- input_difference_DATA/optimal_5_6_round/5Round_input_difference/SPECK32_Round=5_parameter=[9, 1].txt
- input_difference_DATA/optimal_5_6_round/5Round_input_difference/SPECK32_Round=5_parameter=[9, 2].txt
- input_difference_DATA/optimal_5_6_round/5Round_input_difference/SPECK32_Round=5_parameter=[9, 3].txt
- input_difference_DATA/optimal_5_6_round/5Round_input_difference/SPECK32_Round=5_parameter=[9, 4].txt
- input_difference_DATA/optimal_5_6_round/5Round_input_difference/SPECK32_Round=5_parameter=[9, 5].txt
- input_difference_DATA/optimal_5_6_round/5Round_input_difference/SPECK32_Round=5_parameter=[9, 6].txt
- input_difference_DATA/optimal_5_6_round/5Round_input_difference/SPECK32_Round=5_parameter=[9, 7].txt
- input_difference_DATA/optimal_5_6_round/5Round_input_difference/SPECK32_Round=5_parameter=[9, 8].txt
- input_difference_DATA/optimal_5_6_round/5Round_input_difference/SPECK32_Round=5_parameter=[9, 9].txt
- input_difference_DATA/optimal_5_6_round/5round_optimal_Probability.txt
- input_difference_DATA/optimal_5_6_round/6Round_input_difference/
- input_difference_DATA/optimal_5_6_round/6Round_input_difference/SPECK32_Round=6_parameter=[0, 0].txt
- input_difference_DATA/optimal_5_6_round/6Round_input_difference/SPECK32_Round=6_parameter=[0, 10].txt
- input_difference_DATA/optimal_5_6_round/6Round_input_difference/SPECK32_Round=6_parameter=[0, 11].txt
- input_difference_DATA/optimal_5_6_round/6Round_input_difference/SPECK32_Round=6_parameter=[0, 12].txt
- input_difference_DATA/optimal_5_6_round/6Round_input_difference/SPECK32_Round=6_parameter=[0, 13].txt
- input_difference_DATA/optimal_5_6_round/6Round_input_difference/SPECK32_Round=6_parameter=[0, 14].txt
- input_difference_DATA/optimal_5_6_round/6Round_input_difference/SPECK32_Round=6_parameter=[0, 15].txt
- input_difference_DATA/optimal_5_6_round/6Round_input_difference/SPECK32_Round=6_parameter=[0, 1].txt
- input_difference_DATA/optimal_5_6_round/6Round_input_difference/SPECK32_Round=6_parameter=[0, 2].txt
- input_difference_DATA/optimal_5_6_round/6Round_input_difference/SPECK32_Round=6_parameter=[0, 3].txt
- input_difference_DATA/optimal_5_6_round/6Round_input_difference/SPECK32_Round=6_parameter=[0, 4].txt
- input_difference_DATA/optimal_5_6_round/6Round_input_difference/SPECK32_Round=6_parameter=[0, 5].txt
- input_difference_DATA/optimal_5_6_round/6Round_input_difference/SPECK32_Round=6_parameter=[0, 6].txt
- input_difference_DATA/optimal_5_6_round/6Round_input_difference/SPECK32_Round=6_parameter=[0, 7].txt
- input_difference_DATA/optimal_5_6_round/6Round_input_difference/SPECK32_Round=6_parameter=[0, 8].txt
- input_difference_DATA/optimal_5_6_round/6Round_input_difference/SPECK32_Round=6_parameter=[0, 9].txt
- input_difference_DATA/optimal_5_6_round/6Round_input_difference/SPECK32_Round=6_parameter=[1, 0].txt
- input_difference_DATA/optimal_5_6_round/6Round_input_difference/SPECK32_Round=6_parameter=[1, 10].txt
- input_difference_DATA/optimal_5_6_round/6Round_input_difference/SPECK32_Round=6_parameter=[1, 11].txt
- input_difference_DATA/optimal_5_6_round/6Round_input_difference/SPECK32_Round=6_parameter=[1, 12].txt
- input_difference_DATA/optimal_5_6_round/6Round_input_difference/SPECK32_Round=6_parameter=[1, 13].txt
- input_difference_DATA/optimal_5_6_round/6Round_input_difference/SPECK32_Round=6_parameter=[1, 14].txt
- input_difference_DATA/optimal_5_6_round/6Round_input_difference/SPECK32_Round=6_parameter=[1, 15].txt
- input_difference_DATA/optimal_5_6_round/6Round_input_difference/SPECK32_Round=6_parameter=[1, 1].txt
- input_difference_DATA/optimal_5_6_round/6Round_input_difference/SPECK32_Round=6_parameter=[1, 2].txt
- input_difference_DATA/optimal_5_6_round/6Round_input_difference/SPECK32_Round=6_parameter=[1, 3].txt
- input_difference_DATA/optimal_5_6_round/6Round_input_difference/SPECK32_Round=6_parameter=[1, 4].txt
- input_difference_DATA/optimal_5_6_round/6Round_input_difference/SPECK32_Round=6_parameter=[1, 5].txt
- input_difference_DATA/optimal_5_6_round/6Round_input_difference/SPECK32_Round=6_parameter=[1, 6].txt
- input_difference_DATA/optimal_5_6_round/6Round_input_difference/SPECK32_Round=6_parameter=[1, 7].txt
- input_difference_DATA/optimal_5_6_round/6Round_input_difference/SPECK32_Round=6_parameter=[1, 8].txt
- input_difference_DATA/optimal_5_6_round/6Round_input_difference/SPECK32_Round=6_parameter=[1, 9].txt
- input_difference_DATA/optimal_5_6_round/6Round_input_difference/SPECK32_Round=6_parameter=[10, 0].txt
- input_difference_DATA/optimal_5_6_round/6Round_input_difference/SPECK32_Round=6_parameter=[10, 10].txt
- input_difference_DATA/optimal_5_6_round/6Round_input_difference/SPECK32_Round=6_parameter=[10, 11].txt
[truncated: 235 more entries]
