# Supplementary material for: Further observations on the security of Speck32-like ciphers using machine learning
Source: PeerJ Comput Sci. 2025 Jul 28;11:e3015. doi: 10.7717/peerj-cs.3015 (PMC12453772; doi:10.7717/peerj-cs.3015)
Supplement: Supplemental Information 1 — Each input difference is used to train the distinguishers. [file peerj-cs-11-3015-s001.zip › input_difference_DATA/low_hamming_weight_input_difference/SPECK32_Round=7hw=1.txt]

[[    0     1]
 [    0     2]
 [    0     4]
 [    0     8]
 [    0    16]
 [    0    32]
 [    0    64]
 [    0   128]
 [    0   256]
 [    0   512]
 [    0  1024]
 [    0  2048]
 [    0  4096]
 [    0  8192]
 [    0 16384]
 [    0 32768]
 [    1     0]
 [    2     0]
 [    4     0]
 [    8     0]
 [   16     0]
 [   32     0]
 [   64     0]
 [  128     0]
 [  256     0]
 [  512     0]
 [ 1024     0]
 [ 2048     0]
 [ 4096     0]
 [ 8192     0]
 [16384     0]
 [32768     0]]
