# Supplementary material for: Further observations on the security of Speck32-like ciphers using machine learning
Source: PeerJ Comput Sci. 2025 Jul 28;11:e3015. doi: 10.7717/peerj-cs.3015 (PMC12453772; doi:10.7717/peerj-cs.3015)
Supplement: Supplemental Information 1 — Each input difference is used to train the distinguishers. [file peerj-cs-11-3015-s001.zip › input_difference_DATA/low_hamming_weight_input_difference/SPECK32_Round=7hw=2.txt]

[[    0     3]
 [    0     5]
 [    0     6]
 [    0     9]
 [    0    10]
 [    0    12]
 [    0    17]
 [    0    18]
 [    0    20]
 [    0    24]
 [    0    33]
 [    0    34]
 [    0    36]
 [    0    40]
 [    0    48]
 [    0    65]
 [    0    66]
 [    0    68]
 [    0    72]
 [    0    80]
 [    0    96]
 [    0   129]
 [    0   130]
 [    0   132]
 [    0   136]
 [    0   144]
 [    0   160]
 [    0   192]
 [    0   257]
 [    0   258]
 [    0   260]
 [    0   264]
 [    0   272]
 [    0   288]
 [    0   320]
 [    0   384]
 [    0   513]
 [    0   514]
 [    0   516]
 [    0   520]
 [    0   528]
 [    0   544]
 [    0   576]
 [    0   640]
 [    0   768]
 [    0  1025]
 [    0  1026]
 [    0  1028]
 [    0  1032]
 [    0  1040]
 [    0  1056]
 [    0  1088]
 [    0  1152]
 [    0  1280]
 [    0  1536]
 [    0  2049]
 [    0  2050]
 [    0  2052]
 [    0  2056]
 [    0  2064]
 [    0  2080]
 [    0  2112]
 [    0  2176]
 [    0  2304]
 [    0  2560]
 [    0  3072]
 [    0  4097]
 [    0  4098]
 [    0  4100]
 [    0  4104]
 [    0  4112]
 [    0  4128]
 [    0  4160]
 [    0  4224]
 [    0  4352]
 [    0  4608]
 [    0  5120]
 [    0  6144]
 [    0  8193]
 [    0  8194]
 [    0  8196]
 [    0  8200]
 [    0  8208]
 [    0  8224]
 [    0  8256]
 [    0  8320]
 [    0  8448]
 [    0  8704]
 [    0  9216]
 [    0 10240]
 [    0 12288]
 [    0 16385]
 [    0 16386]
 [    0 16388]
 [    0 16392]
 [    0 16400]
 [    0 16416]
 [    0 16448]
 [    0 16512]
 [    0 16640]
 [    0 16896]
 [    0 17408]
 [    0 18432]
 [    0 20480]
 [    0 24576]
 [    0 32769]
 [    0 32770]
 [    0 32772]
 [    0 32776]
 [    0 32784]
 [    0 32800]
 [    0 32832]
 [    0 32896]
 [    0 33024]
 [    0 33280]
 [    0 33792]
 [    0 34816]
 [    0 36864]
 [    0 40960]
 [    0 49152]
 [    1     1]
 [    2     1]
 [    4     1]
 [    8     1]
 [   16     1]
 [   32     1]
 [   64     1]
 [  128     1]
 [  256     1]
 [  512     1]
 [ 1024     1]
 [ 2048     1]
 [ 4096     1]
 [ 8192     1]
 [16384     1]
 [32768     1]
 [    1     2]
 [    2     2]
 [    4     2]
 [    8     2]
 [   16     2]
 [   32     2]
 [   64     2]
 [  128     2]
 [  256     2]
 [  512     2]
 [ 1024     2]
 [ 2048     2]
 [ 4096     2]
 [ 8192     2]
 [16384     2]
 [32768     2]
 [    1     4]
 [    2     4]
 [    4     4]
 [    8     4]
 [   16     4]
 [   32     4]
 [   64     4]
 [  128     4]
 [  256     4]
 [  512     4]
 [ 1024     4]
 [ 2048     4]
 [ 4096     4]
 [ 8192     4]
 [16384     4]
 [32768     4]
 [    1     8]
 [    2     8]
 [    4     8]
 [    8     8]
 [   16     8]
 [   32     8]
 [   64     8]
 [  128     8]
 [  256     8]
 [  512     8]
 [ 1024     8]
 [ 2048     8]
 [ 4096     8]
 [ 8192     8]
 [16384     8]
 [32768     8]
 [    1    16]
 [    2    16]
 [    4    16]
 [    8    16]
 [   16    16]
 [   32    16]
 [   64    16]
 [  128    16]
 [  256    16]
 [  512    16]
 [ 1024    16]
 [ 2048    16]
 [ 4096    16]
 [ 8192    16]
 [16384    16]
 [32768    16]
 [    1    32]
 [    2    32]
 [    4    32]
 [    8    32]
 [   16    32]
 [   32    32]
 [   64    32]
 [  128    32]
 [  256    32]
 [  512    32]
 [ 1024    32]
 [ 2048    32]
 [ 4096    32]
 [ 8192    32]
 [16384    32]
 [32768    32]
 [    1    64]
 [    2    64]
 [    4    64]
 [    8    64]
 [   16    64]
 [   32    64]
 [   64    64]
 [  128    64]
 [  256    64]
 [  512    64]
 [ 1024    64]
 [ 2048    64]
 [ 4096    64]
 [ 8192    64]
 [16384    64]
 [32768    64]
 [    1   128]
 [    2   128]
 [    4   128]
 [    8   128]
 [   16   128]
 [   32   128]
 [   64   128]
 [  128   128]
 [  256   128]
 [  512   128]
 [ 1024   128]
 [ 2048   128]
 [ 4096   128]
 [ 8192   128]
 [16384   128]
 [32768   128]
 [    1   256]
 [    2   256]
 [    4   256]
 [    8   256]
 [   16   256]
 [   32   256]
 [   64   256]
 [  128   256]
 [  256   256]
 [  512   256]
 [ 1024   256]
 [ 2048   256]
 [ 4096   256]
 [ 8192   256]
 [16384   256]
 [32768   256]
 [    1   512]
 [    2   512]
 [    4   512]
 [    8   512]
 [   16   512]
 [   32   512]
 [   64   512]
 [  128   512]
 [  256   512]
 [  512   512]
 [ 1024   512]
 [ 2048   512]
 [ 4096   512]
 [ 8192   512]
 [16384   512]
 [32768   512]
 [    1  1024]
 [    2  1024]
 [    4  1024]
 [    8  1024]
 [   16  1024]
 [   32  1024]
 [   64  1024]
 [  128  1024]
 [  256  1024]
 [  512  1024]
 [ 1024  1024]
 [ 2048  1024]
 [ 4096  1024]
 [ 8192  1024]
 [16384  1024]
 [32768  1024]
 [    1  2048]
 [    2  2048]
 [    4  2048]
 [    8  2048]
 [   16  2048]
 [   32  2048]
 [   64  2048]
 [  128  2048]
 [  256  2048]
 [  512  2048]
 [ 1024  2048]
 [ 2048  2048]
 [ 4096  2048]
 [ 8192  2048]
 [16384  2048]
 [32768  2048]
 [    1  4096]
 [    2  4096]
 [    4  4096]
 [    8  4096]
 [   16  4096]
 [   32  4096]
 [   64  4096]
 [  128  4096]
 [  256  4096]
 [  512  4096]
 [ 1024  4096]
 [ 2048  4096]
 [ 4096  4096]
 [ 8192  4096]
 [16384  4096]
 [32768  4096]
 [    1  8192]
 [    2  8192]
 [    4  8192]
 [    8  8192]
 [   16  8192]
 [   32  8192]
 [   64  8192]
 [  128  8192]
 [  256  8192]
 [  512  8192]
 [ 1024  8192]
 [ 2048  8192]
 [ 4096  8192]
 [ 8192  8192]
 [16384  8192]
 [32768  8192]
 [    1 16384]
 [    2 16384]
 [    4 16384]
 [    8 16384]
 [   16 16384]
 [   32 16384]
 [   64 16384]
 [  128 16384]
 [  256 16384]
 [  512 16384]
 [ 1024 16384]
 [ 2048 16384]
 [ 4096 16384]
 [ 8192 16384]
 [16384 16384]
 [32768 16384]
 [    1 32768]
 [    2 32768]
 [    4 32768]
 [    8 32768]
 [   16 32768]
 [   32 32768]
 [   64 32768]
 [  128 32768]
 [  256 32768]
 [  512 32768]
 [ 1024 32768]
 [ 2048 32768]
 [ 4096 32768]
 [ 8192 32768]
 [16384 32768]
 [32768 32768]
 [    3     0]
 [    5     0]
 [    6     0]
 [    9     0]
 [   10     0]
 [   12     0]
 [   17     0]
 [   18     0]
 [   20     0]
 [   24     0]
 [   33     0]
 [   34     0]
 [   36     0]
 [   40     0]
 [   48     0]
 [   65     0]
 [   66     0]
 [   68     0]
 [   72     0]
 [   80     0]
 [   96     0]
 [  129     0]
 [  130     0]
 [  132     0]
 [  136     0]
 [  144     0]
 [  160     0]
 [  192     0]
 [  257     0]
 [  258     0]
 [  260     0]
 [  264     0]
 [  272     0]
 [  288     0]
 [  320     0]
 [  384     0]
 [  513     0]
 [  514     0]
 [  516     0]
 [  520     0]
 [  528     0]
 [  544     0]
 [  576     0]
 [  640     0]
 [  768     0]
 [ 1025     0]
 [ 1026     0]
 [ 1028     0]
 [ 1032     0]
 [ 1040     0]
 [ 1056     0]
 [ 1088     0]
 [ 1152     0]
 [ 1280     0]
 [ 1536     0]
 [ 2049     0]
 [ 2050     0]
 [ 2052     0]
 [ 2056     0]
 [ 2064     0]
 [ 2080     0]
 [ 2112     0]
 [ 2176     0]
 [ 2304     0]
 [ 2560     0]
 [ 3072     0]
 [ 4097     0]
 [ 4098     0]
 [ 4100     0]
 [ 4104     0]
 [ 4112     0]
 [ 4128     0]
 [ 4160     0]
 [ 4224     0]
 [ 4352     0]
 [ 4608     0]
 [ 5120     0]
 [ 6144     0]
 [ 8193     0]
 [ 8194     0]
 [ 8196     0]
 [ 8200     0]
 [ 8208     0]
 [ 8224     0]
 [ 8256     0]
 [ 8320     0]
 [ 8448     0]
 [ 8704     0]
 [ 9216     0]
 [10240     0]
 [12288     0]
 [16385     0]
 [16386     0]
 [16388     0]
 [16392     0]
 [16400     0]
 [16416     0]
 [16448     0]
 [16512     0]
 [16640     0]
 [16896     0]
 [17408     0]
 [18432     0]
 [20480     0]
 [24576     0]
 [32769     0]
 [32770     0]
 [32772     0]
 [32776     0]
 [32784     0]
 [32800     0]
 [32832     0]
 [32896     0]
 [33024     0]
 [33280     0]
 [33792     0]
 [34816     0]
 [36864     0]
 [40960     0]
 [49152     0]]
