# Supplementary material for: Further observations on the security of Speck32-like ciphers using machine learning
Source: PeerJ Comput Sci. 2025 Jul 28;11:e3015. doi: 10.7717/peerj-cs.3015 (PMC12453772; doi:10.7717/peerj-cs.3015)
Supplement: Supplemental Information 1 — Each input difference is used to train the distinguishers. [file peerj-cs-11-3015-s001.zip › input_difference_DATA/optimal_5_6_round/5Round_input_difference/SPECK32_Round=5_parameter=[0, 0].txt]

[[   16    16]
 [32772 32768]
 [32768 32832]
 [32768    64]
 [    0    64]
 [    0 32832]
 [   64 32832]
 [   64    64]
 [   64     0]
 [32832     0]
 [   64 32768]
 [32832 32768]
 [    0   128]
 [32768   128]
 [    0 32896]
 [32768 32896]
 [16384     0]
 [  128 32896]
 [32896 32896]
 [  128   128]
 [32896   128]
 [  256     0]
 [  256 32768]
 [33024     0]
 [33024 32768]
 [33024   256]
 [32768     4]
 [32768 32772]
 [    0     4]
 [    0 32772]
 [    4     0]
 [32772     0]
 [    4 32768]
 [    4     4]
 [32772     4]
 [    4 32772]
 [32772 32772]
 [    2     0]
 [32770     0]
 [    2 32768]
 [32770 32768]
 [    0     1]
 [    0 32769]
 [32768     1]
 [32768 32769]
 [    1     0]
 [32769     0]
 [    1 32768]
 [32769 32768]
 [    1     1]
 [    1 32769]
 [32769     1]
 [32769 32769]
 [    0  1024]
 [    0 33792]
 [32768  1024]
 [32768 33792]
 [ 1024  1024]
 [33792  1024]
 [ 1024 33792]
 [33792 33792]
 [    0    32]
 [32768    32]
 [32768 32800]
 [    0 32800]
 [ 1024 32768]
 [33792 32768]
 [ 1024     0]
 [33792     0]
 [    0  8192]
 [    0 40960]
 [32768  8192]
 [32768 40960]
 [32768  4096]
 [32768 36864]
 [    0  4096]
 [    0 36864]
 [32768  2048]
 [32768 34816]
 [    0  2048]
 [    0 34816]
 [    8     0]
 [32776     0]
 [    8 32768]
 [32776 32768]
 [    0 16384]
 [    0 49152]
 [32768 16384]
 [32768 49152]
 [49152     0]
 [16384 32768]
 [49152 32768]
 [16384 16384]
 [16384 49152]
 [49152 49152]
 [49152 16384]
 [  512   512]
 [33280   512]
 [    0   512]
 [ 4096     0]
 [    0 33280]
 [  512 33280]
 [33280 33280]
 [  512     0]
 [  512 32768]
 [33280 32768]
 [33280     0]
 [ 8192 32768]
 [40960 32768]
 [ 8192     0]
 [40960     0]
 [ 8192  8192]
 [ 8192 40960]
 [40960  8192]
 [40960 40960]
 [ 4096  4096]
 [ 4096 36864]
 [36864  4096]
 [36864 36864]
 [ 4096 32768]
 [36864 32768]
 [36864     0]
 [32784 32768]
 [   16 32768]
 [   16     0]
 [32784     0]
 [    0     8]
 [    0 32776]
 [32768     8]
 [32768 32776]
 [    8     8]
 [32776     8]
 [    8 32776]
 [32776 32776]
 [    0    16]
 [    0 32784]
 [32768    16]
 [32768 32784]
 [32784    16]
 [   16 32784]
 [32784 32784]
 [    0     2]
 [32768     2]
 [32768 32770]
 [    0 32770]
 [    2 32770]
 [32770 32770]
 [    2     2]
 [32770     2]
 [32768   512]
 [ 2048     0]
 [34816     0]
 [ 2048 32768]
 [34816 32768]
 [ 2048  2048]
 [32768 33280]
 [ 2048 34816]
 [34816  2048]
 [34816 34816]
 [   32     0]
 [32800     0]
 [   32 32768]
 [32800 32768]
 [   32    32]
 [   32 32800]
 [32800 32800]
 [32800    32]
 [32832    64]
 [32832 32832]
 [  128 32768]
 [  128     0]
 [32896 32768]
 [32896     0]
 [  256   256]
 [  256 33024]
 [33024 33024]
 [    0   256]
 [32768   256]
 [32768 33024]
 [    0 33024]]
