# Supplementary material for: Further observations on the security of Speck32-like ciphers using machine learning
Source: PeerJ Comput Sci. 2025 Jul 28;11:e3015. doi: 10.7717/peerj-cs.3015 (PMC12453772; doi:10.7717/peerj-cs.3015)
Supplement: Supplemental Information 1 — Each input difference is used to train the distinguishers. [file peerj-cs-11-3015-s001.zip › input_difference_DATA/optimal_5_6_round/5Round_input_difference/SPECK32_Round=5_parameter=[10, 14].txt]

[[  40 2048]
 [ 544 2688]
 [2048    2]
 [8352 8200]]
