# Supplementary material for: Further observations on the security of Speck32-like ciphers using machine learning
Source: PeerJ Comput Sci. 2025 Jul 28;11:e3015. doi: 10.7717/peerj-cs.3015 (PMC12453772; doi:10.7717/peerj-cs.3015)
Supplement: Supplemental Information 1 — Each input difference is used to train the distinguishers. [file peerj-cs-11-3015-s001.zip › input_difference_DATA/optimal_5_6_round/5Round_input_difference/SPECK32_Round=5_parameter=[10, 7].txt]

[[ 4360 16388]
 [33584 17408]
 [33072 17408]
 [33040 17408]
 [33552 17408]
 [ 4104     4]
 [33411 32864]
 [33408 32864]
 [16900   272]
 [49668   272]
 [40992  6176]
 [41184  6176]
 [ 4872 16388]
 [ 2080  2050]
 [ 6176  2050]]
