# Supplementary material for: Further observations on the security of Speck32-like ciphers using machine learning
Source: PeerJ Comput Sci. 2025 Jul 28;11:e3015. doi: 10.7717/peerj-cs.3015 (PMC12453772; doi:10.7717/peerj-cs.3015)
Supplement: Supplemental Information 1 — Each input difference is used to train the distinguishers. [file peerj-cs-11-3015-s001.zip › input_difference_DATA/optimal_5_6_round/5Round_input_difference/SPECK32_Round=5_parameter=[12, 12].txt]

[[32768     8]
 [34944 34824]
 [34824 32904]
 [    0 34944]
 [34944     0]
 [ 2048 32768]
 [    0 34824]
 [34824   136]
 [34944 32776]
 [ 2176 32768]]
