# Supplementary material for: Further observations on the security of Speck32-like ciphers using machine learning
Source: PeerJ Comput Sci. 2025 Jul 28;11:e3015. doi: 10.7717/peerj-cs.3015 (PMC12453772; doi:10.7717/peerj-cs.3015)
Supplement: Supplemental Information 1 — Each input difference is used to train the distinguishers. [file peerj-cs-11-3015-s001.zip › input_difference_DATA/optimal_5_6_round/5Round_input_difference/SPECK32_Round=5_parameter=[12, 5].txt]

[[  132    64]
 [ 4624   257]
 [12816   257]
 [ 8198    34]
 [ 8194    34]
 [57864  8198]
 [ 8712  8198]
 [36384 25088]
 [ 3204 16448]
 [ 1156 16448]]
