# Supplementary material for: Further observations on the security of Speck32-like ciphers using machine learning
Source: PeerJ Comput Sci. 2025 Jul 28;11:e3015. doi: 10.7717/peerj-cs.3015 (PMC12453772; doi:10.7717/peerj-cs.3015)
Supplement: Supplemental Information 1 — Each input difference is used to train the distinguishers. [file peerj-cs-11-3015-s001.zip › input_difference_DATA/optimal_5_6_round/5Round_input_difference/SPECK32_Round=5_parameter=[14, 15].txt]

[[ 8704 36864]
 [ 9217  8196]
 [ 9728 36864]
 [ 9728 45056]
 [11776 61440]
 [ 3584 61440]
 [11265  8196]
 [ 3073 24580]
 [11265 24580]]
