# Supplementary material for: Further observations on the security of Speck32-like ciphers using machine learning
Source: PeerJ Comput Sci. 2025 Jul 28;11:e3015. doi: 10.7717/peerj-cs.3015 (PMC12453772; doi:10.7717/peerj-cs.3015)
Supplement: Supplemental Information 1 — Each input difference is used to train the distinguishers. [file peerj-cs-11-3015-s001.zip › input_difference_DATA/optimal_5_6_round/5Round_input_difference/SPECK32_Round=5_parameter=[3, 15].txt]

[[   80    18]
 [  208    18]
 [    1 40960]
 [  100 32798]
 [    4 32770]
 [  896    80]
 [  640    80]
 [  128    80]
 [  384    80]
 [  896   208]
 [  640   208]
 [ 2304   928]
 [ 6400  1952]
 [  256   416]
 [ 1792   416]
 [ 2304   416]
 [ 3840   928]
 [ 7936  1952]
 [  256   160]]
