# Supplementary material for: Further observations on the security of Speck32-like ciphers using machine learning
Source: PeerJ Comput Sci. 2025 Jul 28;11:e3015. doi: 10.7717/peerj-cs.3015 (PMC12453772; doi:10.7717/peerj-cs.3015)
Supplement: Supplemental Information 1 — Each input difference is used to train the distinguishers. [file peerj-cs-11-3015-s001.zip › input_difference_DATA/optimal_5_6_round/5Round_input_difference/SPECK32_Round=5_parameter=[4, 13].txt]

[[ 1156 16448]
 [59394  9728]
 [10242  9728]
 [ 1164 16448]
 [ 8704   544]
 [ 9728   544]
 [ 1152    64]
 [12306   257]
 [ 4114   257]
 [32814 24578]]
