# Supplementary material for: Further observations on the security of Speck32-like ciphers using machine learning
Source: PeerJ Comput Sci. 2025 Jul 28;11:e3015. doi: 10.7717/peerj-cs.3015 (PMC12453772; doi:10.7717/peerj-cs.3015)
Supplement: Supplemental Information 1 — Each input difference is used to train the distinguishers. [file peerj-cs-11-3015-s001.zip › input_difference_DATA/optimal_5_6_round/5Round_input_difference/SPECK32_Round=5_parameter=[5, 12].txt]

[[ 8704   256]
 [ 4098  4224]
 [12290  4224]
 [16478 12290]
 [16462 12290]
 [16450 12290]
 [ 1091  2080]
 [ 1089  2080]
 [ 8712 16640]
 [ 8728 16640]
 [17456 33280]]
